# Supplementary material for: Safety of Initiating Sodium-Glucose Cotransporter-2 Inhibitors in Patients with Heart Failure or Type 2 Diabetes and a History of Urinary Tract Infections
Source: Healthcare (Basel). 2026 Jan 27;14(3):318. doi: 10.3390/healthcare14030318 (PMC12897258; doi:10.3390/healthcare14030318)
Supplement: Supplementary file 1 [file healthcare-14-00318-s001.zip]

Archive with 1 entries (1 files):
- healthcare-4009108-supplementary.pdf
